# Supplementary material for: Interaction between Movement Proteins of Hibiscus green spot virus
Source: Viruses. 2022 Dec 8;14(12):2742. doi: 10.3390/v14122742 (PMC9780815; doi:10.3390/v14122742)
Supplement: Supplementary file 1 [file viruses-14-02742-s001.zip]

Archive with 1 entries (1 files):
- viruses-2016007-supplementary.pdf
